# Supplementary material for: Danggui Beimu Kushen Pill Alleviates Colitis-Induced Inflammation in Mice by Regulating the IL-6/IL-6R and IL-17A/IL-17RA Signaling Pathways
Source: Pharmaceuticals (Basel). 2025 Jan 22;18(2):141. doi: 10.3390/ph18020141 (PMC11858545; doi:10.3390/ph18020141)
Supplement: Supplementary file 1 [file pharmaceuticals-18-00141-s001.zip]

Archive with 3 entries (3 files):
- Table S1 Active ingredients of DBK.pdf
- Table S2 The dilutions of the antibodies.pdf
- Table S3 Primers used in the quantity real-time PCR assay.pdf
